# Supplementary material for: Growth and Physiological Traits of Blueberry Seedlings in Response to Different Nitrogen Forms
Source: Plants (Basel). 2025 May 12;14(10):1444. doi: 10.3390/plants14101444 (PMC12114734; doi:10.3390/plants14101444)
Supplement: Supplementary file 1 [file plants-14-01444-s001.zip]

Archive with 4 entries (4 files):
- Supplementary Figure S1.jpg
- Supplementary Figure S2.jpg
- Supplementary Table S1 (Percentage of individual amino acids).pdf
- Supplementary tables (anova table).pdf
